# Supplementary material for: Early Cretaceous sea surface temperature evolution in subtropical shallow seas
Source: Sci Rep. 2021 Oct 5;11:19765. doi: 10.1038/s41598-021-99094-2 (PMC8492702; doi:10.1038/s41598-021-99094-2)
Supplement: Supplementary file 5 — Supplementary Information. [file 41598_2021_99094_MOESM5_ESM.xlsx]

## Sheet: element & isotope data
locality	sample #	sample name	mm	Ca (ppm)	Mg (ppm)	Sr (ppm)	Fe (ppm)	Mn (ppm)	δ13C	δ18O	Mg/Ca (mmol/mol) -> 39,7% Ca
SPAIN	1	S/LAc-1	1						4.13796	-2.9173
Miravete	2	S/LAc-2	2						3.90801	-3.02193
	3	S/LAc-3	3						3.837	-2.9202
	4	S/LAc-4	4						3.69577	-3.1787
	5	S/LAc-5	5						3.64288	-3.29453
	6	S/LAc-6	6						3.83044	-3.25075		δ¹³C (‰)					δ¹⁸O (‰)		Mg/Ca
	7	S/LAc-7	7						3.90246	-3.62028									[mmol/mol]
	8	S/LAc-8	8						4	-4
	9	S/LAc-9	9						4.17562	-3.891
	10	S/LAc-10	10						4.04009	-3.89804
	11	S/LAc-11	11						3.97131	-3.66646															δ¹³C (‰)
	12	S/LAc-12	12						3.96029	-3.64521
	13	S/LAc-13	13						4.01668	-3.59737
	14	S/LAc-14	14						4.32292	-3.4952					shell lenght (mm)							δ¹⁸O (‰)
	15	S/LAc-15	15						4.30868	-3.06006
	16	S/LAc-16	16						4.13882	-2.31422
	17	S/LAc-17	17						4.28536	-2.36265
	18	S/LAc-18	18						4.3659	-2.15596
	19	S/LAc-19	19						4.53926	-2.23005
	20	S/LAc-20	20						4.44353	-2.33998
SPAIN	21	S/LAb-1	1						4.14263	-2.94681
Miravete	22	S/LAb-2	2						4.10808	-2.83311
	23	S/LAb-3	3						4.02312	-2.40788
	24	S/LAb-4	4						4.11667	-2.47175
	25	S/LAb-5	5						4.10175	-2.48129																		δ¹⁸O (‰)
	26	S/LAb-6	6						4.03694	-2.25403		δ¹³C (‰)					δ¹⁸O (‰)		δ¹³C (‰)
	27	S/LAb-7	7						3.87874	-2.25958
	28	S/LAb-8	8						3.65833	-2.32112
	29	S/LAb-9	9						4.15178	-2.4404
	30	S/LAb-10	10						3.92488	-2.42063
	31	S/LAb-11	11						3.94256	-2.29253
	32	S/LAb-12	12						3.87162	-2.68317
	33	S/LAb-13	13						3.95996	-2.42485
	34	S/LAb-14	14						3.68725	-2.20908					shell lenght (mm)						δ¹⁸O (‰)
	35	S/LAb-15	15						3.73591	-2.35719
	36	S/LAb-16	16						4.2997	-2.3974
	37	S/LAb-17	17						4.37541	-1.85837
	38	S/LAb-18	18						4.22817	-1.69899
	39	S/LAb-19	19						4.38179	-1.74557
	40	S/LAb-20	20						4.33957	-2.1284
	41	S/LAb-21	21						4.33622	-1.8712
	42	S/LAb-22	22	386270	1897	949	168	11.4	4.33	-1.98	8.09691
	43	S/LAb-23	23						4.29528	-2.30425
	44	S/LAb-24	24						4.14142	-2.62957
	45	S/LAb-25	25						4.24938	-2.8355
	46	S/LAb-26	26						4.10593	-3.06503
	47	S/LAb-27	27						4.12371	-3.37455
	48	S/LAb-28	28						4.24367	-2.98113
	49	S/LAb-29	29						4.19802	-3.21615
	50	S/LAb-30	30						3.97548	-3.99605
	51	S/LAb-31	31						3.87319	-3.98962
	52	S/LAb-32	32						3.70896	-3.75927
	53	S/LAb-33	33						4.0595	-3.91295
	54	S/LAb-34	34						3.88904	-3.78406
	55	S/LAb-35	35						3.97138	-3.78573
	56	S/LAb-36	36						4.06965	-3.40646
	57	S/LAb-37	37						4.10491	-3.33364
	58	S/LAb-38	38						4.29058	-2.64217
	59	S/LAb-39	39						4.53643	-1.97789
	60	S/LAb-40	40						4.33131	-2.08664
	61	S/LAb-41	41						3.81	-2.64
	62	S/LAb-42	42						3.7209	-3.40712
	63	S/LAb-43	43						3.7277	-3.11187
	64	S/LAb-44	44						3.91575	-2.7954
	65	S/LAb-45	45						3.8853	-2.60059
	66	S/LAb-46	46						3.84635	-2.69865
	67	S/LAb-47	47						3.9034	-2.58638
	68	S/LAb-48	48						3.7697	-2.46856
	69	S/LAb-49	49						3.78305	-2.8557
	70	S/LAb-50	50						3.61035	-3.527
	71	S/LAb-51	51						3.61575	-3.48607
	72	S/LAb-52	52						3.65055	-3.76594
	73	S/LAb-53	53						3.81635	-3.80276
	74	S/LAb-54	54						3.89915	-4.08
SPAIN	75	S/LA-1	1						3.81	-2.64
Miravete	76	S/LA-2	2						3.72	-3.41
	77	S/LA-3/4	3.5						3.82172	-2.95
	78	S/LA-5	5						3.8853	-2.6
	79	S/LA-6	6	399440	2537	1031	80.12	5.65	3.84635	-2.7	10.4716
	80	S/LA-7	7						3.9034	-2.58638		δ¹³C (‰)					δ¹⁸O (‰)
	81	S/LA-8	8						3.7697	-2.46856
	82	S/LA-9	9						3.78305	-2.8557
	83	S/LA-10	10						3.61035	-3.527
	84	S/LA-11	11						3.61575	-3.48607
	85	S/LA-12	12						3.65055	-3.76594
	86	S/LA-13	13						3.81635	-3.80276
	87	S/LA-14	14						3.89915	-4.08
SPAIN	88	S/EAc-1	1						4.70337	-2.6584					shell lenght (mm)
Miravete	89	S/EAc-2	2						4.78753	-2.29961
	90	S/EAc-3	3						4.91529	-2.57869
	91	S/EAc-4	4						4.84472	-2.78468
	92	S/EAc-5	5						4.55439	-2.75
	93	S/EAc-6	6						4.74337	-2.78542
	94	S/EAc-7	7						4.75355	-2.79185
	95	S/EAc-8	8						4.6624	-3.23531		δ¹³C (‰)					δ¹⁸O (‰)		δ¹³C (‰)
	96	S/EAc-9	9						4.79415	-3.17471
	97	S/EAc-10	10						4.87447	-3.1587
	98	S/EAc-11	11						4.84628	-3.3584
	99	S/EAc-12	12						4.9648	-3.37351
	100	S/EAc-13	13						5.09043	-3.41249
	101	S/EAc-14	14						4.6432	-3.52406
	102	S/EAc-15	15						4.94227	-2.98759
	103	S/EAc-16	16						4.778	-3.18222					shell lenght (mm)						δ¹⁸O (‰)
	104	S/EAc-17	17						4.68908	-3.24494
	105	S/EAc-18	18						4.55995	-3.0267
	106	S/EAc-19	19						4.62479	-3.06383
	107	S/EAc-20	20						4.57582	-2.71051
	108	S/EAc-21	21						4.50757	-2.18851
	109	S/EAc-22	22						4.42369	-2.39534
	110	S/EAc-23	23						4.55048	-2.10453
	111	S/EAc-24	24						4.45945	-2.01079
	112	S/EAc-25	25						4.57288	-1.65778
	113	S/EAc-26	26						4.57155	-2.09502
	114	S/EAc-27	27						4.69548	-1.73009
	115	S/EAc-28	28						4.21662	-2.74299
	116	S/EAc-29	29						4.45267	-2.2725
	117	S/EAc-30	30						4.48462	-2.31812
	118	S/EAc-31	31						4.66915	-2.21841
	119	S/EAc-32	32						4.60165	-2.49638
	120	S/EAc-33	33						4.24178	-2.6575
	121	S/EAc-34	34						4.91674	-2.31082
	122	S/EAc-35	35						4.89493	-2.66664
	123	S/EAc-36	36						4.34733	-3.29158
	124	S/EAc-37	37						4.8596	-3.12377
	125	S/EAc-38	38						4.78183	-3.28111
	126	S/EAc-39	39						4.21082	-3.4282
	127	S/EAc-40	40						4.72087	-3.336
SPAIN	128	S/EAb-1	1						4.73053	-3.62467
Miravete	129	S/EAb-2	2						4.6827	-3.55
	130	S/EAb-3	3						4.63219	-3.39597
	131	S/EAb-4	4						4.75004	-3.32015
	132	S/EAb-5	5						4.60332	-3.26775
	133	S/EAb-6	6						4.73457	-3.18065		δ¹³C (‰)					δ¹⁸O (‰)
	134	S/EAb-7	7						4.71172	-2.7684
	135	S/EAb-8	8						4.99195	-2.46975
	136	S/EAb-9	9						4.5132	-2.50549
	137	S/EAb-10	10						4.90588	-2.4114
	138	S/EAb-11	11						4.88264	-1.8464
	139	S/EAb-12	12						4.94921	-1.77922
	140	S/EAb-13	13						4.79843	-1.98322
	141	S/EAb-14	14						4.53647	-2.00027					shell lenght (mm)
	142	S/EAb-15	15						4.56564	-1.73478
	143	S/EAb-16	16						4.70916	-1.97045
	144	S/EAb-17	17						4.6207	-2.49449
	145	S/EAb-18	18						4.8962	-2.72089
	146	S/EAb-19	19						4.95002	-2.64965
	147	S/EAb-20	20						4.8475	-3.1362
	148	S/EAb-21	21						4.90179	-3.02458
	149	S/EAb-22	22						4.743	-3.38494
	150	S/EAb-23	23						4.90373	-3.64585
	151	S/EAb-24	24						4.88597	-3.44591
	152	S/EAb-25	25						5.06936	-3.24745
	153	S/EAb-26	26						5.01916	-3.03749
	154	S/EAb-27	27						4.75432	-3.18318
	155	S/EAb-28	28						4.89016	-2.73248
	156	S/EAb-29	29						4.89607	-2.48795
	157	S/EAb-30	30						4.80722	-2.44164
	158	S/EAb-31	31						4.87947	-2.14201
	159	S/EAb-32	32						4.8513	-2.02498
	160	S/EAb-33	33						4.76738	-1.82078
	161	S/EAb-34	34						4.6386	-1.81921
SPAIN	162	S/EA-3/4	3.5	396420	1107	1048	106.6	4.9	4.69112	-3.35806	4.60399
Miravete	163	S/EA-5/6	5.5	397260	1081	1016	152.6	6.57	4.66895	-3.2242	4.48635
	164	S/EA-7/8	7.5	399510	900.3	1011	147.6	7.26	4.85184	-2.61907	3.71537
	165	S/EA-9/10	9.5	391760	1014	1023	191.6	10.8	4.84	-2.85	4.26737
	166	S/EA-11/12	11.5	397600	1026	1009	130.3	6.38	4.89	-3.13	4.25445
	167	S/EA-13/14	13.5	402860	572.6	1013	69.13	2.1	4.66745	-1.99175	2.34337	δ¹³C (‰)					δ¹⁸O (‰)
	168	S/EA-15/16	15.5	401660	659.6	983.6	36.26	1.35	4.6374	-1.85262	2.70748
	169	S/EA-17	17	402410	908	1043	48.81	1.44	4.62	-2.49449	3.72014
	170	S/EA-18/19	18.5	403950	796.7	1028	48.87	0.4	4.92311	-2.68527	3.2517
	171	S/EA-20/21	20.5	405470	873.4	1068	35.89	0.552	4.87465	-3.08039	3.55138
	172	S/EA-22/23	22.5	407030	933.5	1109	46.23	1.03	4.82337	-3.51539	3.78121
	173	S/EA-24/25	24.5	406470	978.7	1110	59.71	2.03	4.97766	-3.34668	3.96976
	174	S/EA-26/27	26.5	406640	833.7	1089	153.1	0.407	4.88674	-3.11034	3.3802
	175	S/EA-28	28	404530	848.6	1053	92.94	3.48	4.47	-2.01	3.45856				shell lenght (mm)		p value	r
	176	S/EA-29/30	29.5	404630	708.2	1028	45.37	0.717	4.85164	-2.46479	2.88563						0.00021	-0.78
	177	S/EA-31/32	31.5	414890	721.3	1034	62.76	2.55	4.86539	-2.0835	2.86633
	178	S/EA-33/34	33.5	403550	718.7	962.2	94.81	3.87	4.76738	-1.81999	2.93625
CROATIA	179	C/R11-1	1	407020	528	965.2	25.84	3.54	4.18889	-1.97445	2.13875
Kanfanar	180	C/R11-2.5	2.5	407380	635.8	1077	54.26	4.3	4.23903	-2.33736	2.57314
	181	C/R11-4	4	398560	663.2	1041	15.56	1.66	3.78477	-2.76832	2.74343
rudist	182	C/R11-5.5	5.5	402750	798.1	1086	15.85	0.778	3.63597	-3.38787	3.26712
level 2	183	C/R11-7	7	405430	889.2	1078	19.25	1.48	3.92562	-3.63386	3.61598
	184	C/R11-8.5	8.5	400000	1082	916.8	134.7	6.54	3.66	-3.77076	4.45974	δ¹³C (‰)					δ¹⁸O (‰)		δ¹³C (‰)
	185	C/R11-10	10	402170	612.8	1014	15.12	2.73	3.45762	-3.41507	2.51219
	186	C/R11-11.5	11.5	404290	613.1	996.7	109.6	60.6	3.77628	-2.77424	2.50024
	187	C/R11-13	13	402630	531.8	1025	15.12	3.92	4.13849	-2.39558	2.17763
	188	C/R11-14.5	14.5	407010	506.6	1008	27.3	12.6	4.10657	-2.0549	2.05212
	189	C/R11-16	16	399590	430.1	1040	17.16	2.15	4.18075	-1.65506	1.77459
	190	C/R11-17	17						3.73385	-1.73665
	191	C/R11-18	18	404190	442.8	1094	59.78	1.22	3.92336	-1.86806	1.8062
	192	C/R11-19	19						4.03392	-2.16104					shell lenght (mm)		p value	r			δ¹⁸O (‰)
	193	C/R11-20	20	398420	483.6	1058	25.57	1	3.88224	-2.31978	2.00119						4.97554e-12	-0.90701
	194	C/R11-21	21						4.03067	-2.27765
	195	C/R11-22	22						4.05	-2.90954
	196	C/R11-23	23						4.27356	-2.41633
	197	C/R11-24	24	406940	650.2	1130	103.3	0.985	4.40056	-2.51955	2.63426
	198	C/R11-25	25	404650	741.7	1148	40.39	0.848	4.39553	-2.80935	3.02198
	199	C/R11-26	26						4.26976	-3.17475
	200	C/R11-27	27	402900	863.2	1196	59.89	1.32	4.47709	-3.40026	3.53229	Mg
	201	C/R11-28	28						4.5115	-3.64339		Sr
	202	C/R11-29	29	403410	948.1	1228	38.27	3.29	4.41276	-3.68449	3.87481	(ppm)					δ¹⁸O (‰)
	203	C/R11-30	30						4.38231	-3.76517
	204	C/R11-31	31	406600	940.5	1199	19.78	15	4.14718	-3.76261	3.81359
	205	C/R11-32	32	404370	790.2	1151	19.3	7.64	4.20873	-3.76751	3.22182
	206	C/R11-33	33	405540	773.9	1092	60.01	6.67	4.24768	-3.19162	3.14625
	207	C/R11-34	34	405330	629.8	1058	26.01	2.93	4.31441	-2.94196	2.56175
	208	C/R11-35	35						4.10412	-2.81776
	209	C/R11-36	36	405950	641.5	1034	49.65	3.7	4.23066	-2.57787	2.60535
	210	C/R11-37	37						4.27178	-2.41682					shell lenght (mm)
	211	C/R11-38	38	401850	613.2	926.2	122.7	9.04	4.32088	-2.26204	2.51583
	212	C/R11-39	39						4.17891	-2.07913
	213	C/R11-40	40.087	399750	572.9	967.1	24.23	4.57	4.36146	-1.79699	2.36283
	214	C/R11-41	41.1139						4.31228	-1.53391
	215	C/R11-42	42.1409	398770	407	1013	12.2	0.68	4.25739	-1.44759	1.68273
	216	C/R11-43	43.1678						4.01539	-1.62134
	217	C/R11-44	44.1948						4.18401	-1.44195
	218	C/R11-45	45.2217	402530	385.1	1014	10.99	0.519	4.18226	-1.68545	1.57731
	219	C/R11-46	46.2487						4.14161	-1.79733
	220	C/R11-47	47.2757						4.2056	-1.96238
	221	C/R11-48	48.3026	403160	467.9	1076	13.14	0.656	4.0192	-2.03814	1.91346
	222	C/R11-49	49.3296						3.9873	-2.40572
	223	C/R11-50	50.3565						4.42076	-2.64101
	224	C/R11-51	51.3835	398330	692.6	1076	16.58	5.81	4.28673	-2.71188	2.8667
	225	C/R11-52	52.4104						4.31562	-2.78454
	226	C/R11-53	53.4374	400510	754.2	1110	15.38	6.5	4.07386	-2.92923	3.10467
	227	C/R11-54.5	54.5	404580	898	1139	57.22	11	3.93	-3.31	3.65944
CROATIA	228	C/R4-3	3						1.23	-3.03
Kanfanar	229	C/R4-4	4	386070	1247	1098	23	1.2	1.26799	-3.10738	5.32529
	230	C/R4-5	5	390130	1352	1180	44	2.5	0.5005	-3.49016	5.7136
	231	C/R4-6	6	390880	1430	1188	24	0.7	0.588298	-3.78314	6.03164
	232	C/R4-7	7	391430	1440	1018	60	2.3	0.96546	-3.62926	6.06528
rudist	233	C/R4-8	8	392210	1531	993	142	4.6	0.786694	-3.98294	6.43575	δ¹³C (‰)					δ¹⁸O (‰)		δ¹³C (‰)
level 1	234	C/R4-9	9	392630	1396	1026	80	11.3	0.7246	-3.65397	5.86198
	235	C/R4-11	11	388540	1290	925	115	51.6	0.64115	-3.34645	5.4739
	236	C/R4-12	12	393050	1306	1150	115	7.5	0.64	-3.32744	5.4782
	237	C/R4-13	13	394560	1149	1158	48	4.8	0.60505	-3.48655	4.8012
	238	C/R4-16	16	394940	1317	1125	65	1.7	0.954934	-3.29852	5.49791
	239	C/R4-17	17	393160	1191	1070	20	2.6	1.3129	-2.84496	4.99442
	240	C/R4-18	18	393690	1135	1077	12	2.6	0.672417	-2.78529	4.75318
	241	C/R4-19	19	394130	1019	1111	24	2.9	1.1577	-2.48365	4.26263										δ¹⁸O (‰)
	242	C/R4-20	20	396360	928	1081	19	0.3	1.06162	-2.41672	3.86012						p value	r
	243	C/R4-21	21	396410	783	1055	21	0.4	0.816	-2.58483	3.25657				shell lenght (mm)		2.7186e-05	-0.809206
	244	C/R4-23	23	397010	809	1066	24	0.9	0.7868	-2.53736	3.35962
	245	C/R4-24	24	395580	885	1071	24	0.4	1.32742	-2.69514	3.68852
	246	C/R4-25	25	396090	882	1058	17	1.3	0.6356	-2.84088	3.67128
	247	C/R4-26	26	396750	792	1065	24	0.6	1.22483	-3.2997	3.29118
	248	C/R4-27	27						1.11	-3.55
	249	C/R4-28	28						1.18	-3.68
CROATIA	250	C/R5-1	1	397880	469	1158	121	1.5	0.61	-2.78	1.94341
Kanfanar	251	C/R5-2	2	387020	619	926	126	5.1	0.68	-2.98	2.63694
	252	C/R5-3	3	398430	460	1210	42	0.7	0.82	-3.12	1.90348
rudist	253	C/R5-4	4	400630	648	1296	44	3.3	0.72	-3.55	2.6667
level 1	254	C/R5-5	5	398450	1261	1265	50	3	0.66	-4.32	5.21776
	255	C/R5-6	6	396430	1138	1057	56	7.6	1.12	-4.02	4.7328	δ¹³C (‰)					δ¹⁸O (‰)		δ¹³C (‰)
	256	C/R5-7	7	399210	865	1381	126	5.9	1.05	-3.88	3.57238
	257	C/R5-8	8	397940	816	1353	36	0.9	0.98	-3.66	3.38077
	258	C/R5-9	9	399780	802	1344	33	1.8	0.88	-3.34	3.30747
	259	C/R5-10	10	398910	707	1306	87	2.4	0.67	-3.11	2.92205
	260	C/R5-11	11	395950	736	1275	107	2.4	0.82	-3.09	3.06465
	261	C/R5-12	12	403060	321	1152	50	0.4	0.9712	-2.70007	1.31304
	262	C/R5-13	13	401190	350	1150	29	0.5	0.85573	-2.59502	1.43834
	263	C/R5-14	14	403810	582	988	52	2.8	0.5005	-2.56939	2.37623				shell lenght (mm)		p value	r			δ¹⁸O (‰)
	264	C/R5-15	15	404240	512	1037	28	2	0.588298	-2.61536	2.08821						1.31231e-10	-0.777345
	265	C/R5-16	16	403290	434	1136	29	1	0.6628	-2.70942	1.77425
	266	C/R5-17	17	400450	533	1145	37	1.7	0.380589	-2.82047	2.19443
	267	C/R5-18	18	400370	397	1181	40	0.4	0.7246	-2.71422	1.63483
	268	C/R5-19	19	401770	405	1244	23	0.2	0.763276	-2.81686	1.66196
	269	C/R5-20	20	401420	484	1212	20	0.8	0.64115	-2.91568	1.98788
	270	C/R5-21	21	388980	505	1164	32	1.1	0.609643	-3.14073	2.14046
	271	C/R5-22	23	393550	772	1391	25	0.2	0.811476	-3.91381	3.23415
	272	C/R5-23	24	393200	871	1392	42	0.3	0.75535	-4.15031	3.65214
	273	C/R5-24	25	395840	1014	1329	58	0.3	1.3129	-4.36891	4.22339
	274	C/R5-25	26	395030	1034	1436	20	0.2	1.06874	-4.11545	4.31552
	275	C/R5-26	27	394930	957	1375	28	0.2	1.1577	-3.97455	3.99516
	276	C/R5-27	28	394250	850	1358	11	0.1	0.936154	-3.69481	3.55459
	277	C/R5-28	29	394070	741	1388	16	0.1	0.816	-3.54933	3.10018
	278	C/R5-29	30	396030	689	1183	11	0.9	0.638773	-2.90907	2.86836
	279	C/R5-30	31	395480	688	1248	98	1	0.6356	-2.77111	2.86818
	280	C/R5-31	32	395560	728	1273	29	0.1	0.707997	-2.67977	3.03432
	281	C/R5-32	33	395960	781	1267	7	0.1	0.7809	-2.62872	3.25194
	282	C/R5-33	34	397200	686	1236	25	0.1	0.735763	-2.70301	2.84746
	283	C/R5-34	35	396070	648	1198	8	0.2	0.7652	-2.66275	2.6974
	284	C/R5-35	36	395100	689	1198	4	0.1	0.755121	-2.52867	2.87511
	285	C/R5-36	37	394200	628	1241	9	0	0.76836	-2.46119	2.62655
	286	C/R5-37	38	396600	683	1256	9	0	0.7299	-2.5256	2.8393
	287	C/R5-38	39	395800	671	1256	3	0	0.643579	-2.6228	2.79505
	288	C/R5-39	40	396550	634	1241	6	0	0.5987	-2.72501	2.63593
	289	C/R5-40	41	393950	611	1258	21	0.1	0.511152	-2.82621	2.55707
	290	C/R5-41	42	396030	565	1280	43	0.3	0.53875	-2.80702	2.35214
	291	C/R5-42	43	395420	568	1285	8	0.1	0.4543	-2.91926	2.36828
	292	C/R5-43	44	396220	625	1325	40	0.3	0.467606	-2.87771	2.60068
	293	C/R5-44	45	394580	688	1335	18	0.1	0.4736	-3.00722	2.87472
	294	C/R5-45	46	397100	672	1354	54	2.7	0.52661	-3.12285	2.79005
	295	C/R5-46	47	394160	700	1334	14	0.2	0.52965	-3.23349	2.92798
	296	C/R5-47	48	388290	861	1283	18	0.9	0.70345	-3.53976	3.65586
CROATIA	297	C/R1-1	1						0.445	-3.29512
Kanfanar	298	C/R1-2	2						0.7957	-2.64987
	299	C/R1-3	3						0.73125	-3.03975
rudist	300	C/R1-4	4						0.64075	-3.0673
level 1	301	C/R1-5	5						0.7065	-3.33443
	302	C/R1-6	6						0.6935	-3.35256		δ¹³C (‰)					δ¹⁸O (‰)		δ¹³C (‰)
	303	C/R1-7	7						0.48075	-3.2322
	304	C/R1-8	8						0.757	-3.46291
	305	C/R1-9	9						0.9365	-3.61013
	306	C/R1-10	10						0.9955	-3.97364
	307	C/R1-11	11						0.97225	-4.37208
	308	C/R1-12	12						0.97025	-4.12263
	309	C/R1-13	13						0.74725	-4.45205
	310	C/R1-14	14						0.74825	-3.92463					shell lenght (mm)						δ¹⁸O (‰)
	311	C/R1-15	15						0.587	-3.7567
	312	C/R1-16	16						0.63825	-3.47728
	313	C/R1-17	17						0.37825	-3.2873
	314	C/R1-18	18						0.69125	-3.22442
	315	C/R1-19	19						0.7615	-3.16006
	316	C/R1-20	20						0.61375	-3.2654
	317	C/R1-21	21						0.88625	-2.98474
	318	C/R1-22	22						0.78625	-3.04475
	319	C/R1-23	23						0.732	-3.17299
	320	C/R1-24	24						0.93075	-2.98425
	321	C/R1-25	25						0.7395	-2.81905
	322	C/R1-26	26						0.682	-2.89565
	323	C/R1-27	27						0.788	-2.59616
	324	C/R1-28	28						0.7925	-2.46614
	325	C/R1-29	29						0.295	-3.71691
	326	C/R1-30	30						0.9515	-4.29745
	327	C/R1-31	31						0.80675	-4.64981
	328	C/R1-32	32						1.084	-4.38288
	329	C/R1-33	33						1.195	-3.90848
	330	C/R1-34	34						1.16375	-3.82825
	331	C/R1-35	35						1.074	-3.7676
	332	C/R1-36	36						1.30875	-3.45771
	333	C/R1-37	37						1.353	-3.30019
	334	C/R1-38	38						1.22175	-3.07552
	335	C/R1-39	39						1.097	-2.96235
	336	C/R1-40	40						1.051	-2.85983
	337	C/R1-41	41						1.1055	-2.64458
	338	C/R1-42	42						1.16575	-2.36575
	339	C/R1-43	43						1.02975	-2.5256
	340	C/R1-44	44						0.77075	-2.76647
	341	C/R1-45	45						0.50275	-2.75735
	342	C/R1-46	46						0.6925	-2.53418
	343	C/R1-47	47						0.423	-2.82608
	344	C/R1-48	48						0.58575	-2.7518
	345	C/R1-49	49						0.9235	-2.34306
PORTUGAL	346	P/88.2-1	1						3.15078	-4.16886
Ericeira	347	P/88.2-2	2						3.19816	-4.14222
	348	P/88.2-3	3						3.1713	-4.17631
	349	P/88.2-4	4						2.89545	-4.47679
	350	P/88.2-5	5						2.60428	-4.29106
	351	P/88.2-6	6						3.23507	-3.73654		δ¹³C (‰)					δ¹⁸O (‰)		δ¹³C (‰)
	352	P/88.2-7	7						3.31608	-3.65782
	353	P/88.2-8	8						3.22774	-3.45961
	354	P/88.2-9	9						3.1537	-3.36433
	355	P/88.2-10	10						2.93535	-3.1051
	356	P/88.2-11	11						3.1605	-2.95149
	357	P/88.2-12	12						3.17995	-2.84722
	358	P/88.2-13	13						3.10946	-2.88213
	359	P/88.2-14	14						2.95108	-3.00126					shell lenght (mm)						δ¹⁸O (‰)
	360	P/88.2-15	15						3.15004	-2.72468
	361	P/88.2-16	16						3.12667	-2.71366
	362	P/88.2-17	17						3.13276	-2.72779
	363	P/88.2-18	18						3.06667	-2.81523
	364	P/88.2-19	19						3.25533	-2.80266
	365	P/88.2-20	20						3.06414	-2.92077
	366	P/88.2-21	21						3.12889	-2.62311
	367	P/88.2-22	22						3.10094	-2.64354
PORTUGAL	368	P/87.7-1	1						2.9941	-2.73297
Ericeira	369	P/87.7-2	2						3.04436	-2.97302
	370	P/87.7-3	3						3.04062	-3.00657
	371	P/87.7-4	4						2.77736	-3.15536
	372	P/87.7-5	5						3.04589	-3.12137
	373	P/87.7-6	6						3.14921	-3.29486		δ¹³C (‰)					δ¹⁸O (‰)		δ¹³C (‰)
	374	P/87.7-7	7						3.17117	-3.42904
	375	P/87.7-8	8						3.05273	-3.57072
	376	P/87.7-9	9						3.0476	-3.46629
	377	P/87.7-10	10						3.09894	-3.3957
	378	P/87.7-11	11						3.06099	-3.65638
	379	P/87.7-12	12						3.0453	-3.63234
	380	P/87.7-13	13						3.05844	-3.7219
	381	P/87.7-14	14						3.00636	-3.77085					shell lenght (mm)						δ¹⁸O (‰)
	382	P/87.7-15	15						3.11613	-3.74657
	383	P/87.7-16	16						3.12427	-4.01965
	384	P/87.7-17	17						3.11841	-4.43508
	385	P/87.7-18	18						3.22413	-4.34098
	386	P/87.7-19	19						2.99856	-4.25
	387	P/87.7-20	20						3.12141	-4.21897
	388	P/87.7-21	21						2.90519	-4.16387
	389	P/87.7-22	24						2.95756	-3.65
	390	P/87.7-23	29						3.03412	-2.4253
	391	P/87.7-24	30						3.40249	-2.42466
	392	P/87.7-25	31						3.4007	-2.47438
	393	P/87.7-26	32						2.99095	-2.62694
	394	P/87.7-27	33						2.62853	-2.685
	395	P/87.7-28	34						2.92966	-3.01987
	396	P/87.7-29	35						2.77598	-3.06216
	397	P/87.7-30	36						2.24179	-2.80759
	398	P/87.7-31	37						2.3994	-3.24749
	399	P/87.7-32	38						2.36113	-2.69634
FRANCE	400	F/62.3-1	1						2.49581	-1.00359
Sausset	401	F/62.3-2	2						2.51826	-1.09431
	402	F/62.3-3	3						2.41753	-0.866324
	403	F/62.3-4	4						2.62289	-0.103933
	404	F/62.3-5	5						2.49235	-0.0934343
	405	F/62.3-6	6						2.21554	0.718871		δ¹⁸O (‰)					δ¹³C (‰)		δ¹³C (‰)
	406	F/62.3-7	7						2.21068	0.809825
	407	F/62.3-8	8						2.57317	-0.570619
	408	F/62.3-9	9						2.536	-0.598381
	409	F/62.3-10	10						2.21773	-0.873621
	410	F/62.3-11	11						2.24947	-1.23
	411	F/62.3-12	12						2.10889	-1.66133
	412	F/62.3-13	13						2.02637	-1.55098
	413	F/62.3-14	14						2.46785	-1.7052					shell lenght (mm)						δ¹⁸O (‰)
	414	F/62.3-15	15						2.4851	-1.80939
	415	F/62.3-16	16						2.90586	-1.47777
	416	F/62.3-17	17						2.92542	-1.40865
	417	F/62.3-18	18						2.93493	-1.27808
	418	F/62.3-19	19						2.39766	-1.49525
	419	F/62.3-20	20						2.78287	-0.865309
	420	F/62.3-21	21						2.95317	-0.199572
	421	F/62.3-22	22						2.86945	0.595731
	422	F/62.3-23	23						2.60789	1.2093
	423	F/62.3-24	24						2.77453	0.824165
	424	F/62.3-25	25						2.78969	0.534008
	425	F/62.3-26	26						2.98279	-0.117518
	426	F/62.3-27	27						2.85882	-0.576324
	427	F/62.3-28	28						2.69845	-1.26283
	428	F/62.3-29	29						2.82489	-1.0305
	429	F/62.3-30	30						2.92334	-1.27056
	430	F/62.3-31	31						2.85416	-1.77839
	431	F/62.3-32	32						3.2047	-1.55149
	432	F/62.3-33	33						3.13325	-1.35107
FRANCE	433	F/59.6-1	1.1						1.09863	-2.1694
Sausset	434	F/59.6-2/3	2.25	389670	851.9	971.2	11.71	4.66	1.69094	-1.60163	3.60441
	435	F/59.6-4	3.6						1.76511	-0.837088
	436	F/59.6-5	4.5						2.00497	-0.0104752
	437	F/59.6-6/7	5.85	400670	697.8	1045	16.46	3.96	1.88512	0.532637	2.87136
	438	F/59.6-8	7.2						1.67011	-0.184894		δ¹⁸O (‰)					δ¹³C (‰)		δ¹³C (‰)
	439	F/59.6-9	8.1						2.02819	-0.438647
	440	F/59.6-10	9						1.9963	-0.230925
	441	F/59.6-11	9.9						2.45291	-0.0469197
	442	F/59.6-12	10.8						2.43375	-0.337212
	443	F/59.6-13	11.7						2.32421	-0.396013
	444	F/59.6-14	12.6						2.44995	-0.260201
	445	F/59.6-15	13.5						2.64203	-0.783184
	446	F/59.6-16/17	15	402810	724.2	1077	13.1	6.46	2.31984	0.388385	2.96416				shell lenght (mm)		p value	r			δ¹⁸O (‰)
	447	F/59.6-18	16.2						2.60749	-0.712786							0.00232641	-0.788137
	448	F/59.6-19	17.1						2.45706	-0.934549
	449	F/59.6-20	18						2.03931	-1.39092
	450	F/59.6-21	18.9						1.65862	-2.29
	451	F/59.6-22	19.8						1.36773	-1.30333
	452	F/59.6-23	20.7	395327	810	1045	34	2	2.12	-0.863388	3.37809
	453	F/59.6-24	21.4						1.60471	-1.38768
	454	F/59.6-25	22.2	396833	885	1084	34	3	1.75	-1.06	3.67687
	455	F/59.6-26	23						1.85859	-2.04067
	456	F/59.6-27	23.7						2.23509	-1.96804
	457	F/59.6-28	24.5						2.35888	-1.87394
	458	F/59.6-29/30	25.2	401400	980.3	1178	16.73	2.25	2.19988	-1.88622	4.02647
	459	F/59.6-31	26						2.59499	-2.04268
	460	F/59.6-32	26.7						2.39101	-1.92587
	461	F/59.6-33	27.5						2.3512	-1.70485
	462	F/59.6-34/35	28.2	401140	1306	944.9	13.24	6.36	2.09567	-2.21629	5.36772
	463	F/59.6-36	28.5						2.06563	-1.99557
	464	F/59.6-37	29						1.95	-1.91519
	465	F/59.6-38/39	29.2	398130	1193	1166	11.06	7.32	2.07759	-1.75371	4.94036
	466	F/59.6-40	29.7						1.64706	-2.14856
	467	F/59.6-41	30						1.55114	-2.02642
	468	F/59.6-42	30.7						2.22069	-1.78847
	469	F/59.6-43/44	31.5	404430	1280	1184	13.18	6.98	1.811	-1.80018	5.21806
	470	F/59.6-45	32.2						2.18881	-1.79729
	471	F/59.6-46	33						2.12059	-1.48658
	472	F/59.6-47	33.8						2.00765	-1.19095
	473	F/59.6-48/49	34.5	404920	1109	1156	29.73	7.2	1.85412	-1.28672	4.51549
	474	F/59.6b-50	35						1.99242	-0.887342
	475	F/59.6b-51	35.8						1.83202	-0.989438
	476	F/59.6b-52	36.5						2.17632	-0.744208
	477	F/59.6-53/54	37.2	402810	1137	1142	11.84	1.85	2.06608	-0.86963	4.65375
	478	F/59.6-55	38						2.44232	-0.218332
	479	F/59.6-56	38.8						2.32594	0.17896
	480	F/59.6-57/58	39.5	402480	900.5	1090	10.72	0.741	2.34781	-0.123039	3.68878
	481	F/59.6-59	40.7						2.31336	0.571554
	482	F/59.6-60	41.5						2.48602	0.766939
	483	F/59.6-61	42.2						1.97306	0.509953
	484	F/59.6-62	43						2.25676	0.713661
	485	F/59.6-63	43.8						2.22048	0.489449
	486	F/59.6-64	44.5						2.19927	0.785459
	487	F/59.6-65	45.2						2.42799	0.758774
	488	F/59.6-66	46						1.96545	0.644784
FRANCE	489	F-C/39.9-1	1						2.09796	-3.66696
Cluses	490	F-C/39.9-2	2						2.01362	-3.50868
	491	F-C/39.9-3	3						2.06309	-3.02173
	492	F-C/39.9-4	4						2.03417	-2.50652
	493	F-C/39.9-5	6						1.62303	-2.47663
	494	F-C/39.9-6	8						1.57809	-2.36374		δ¹³C (‰)					δ¹⁸O (‰)		δ¹³C (‰)
	495	F-C/39.9-7	13						1.4233	-1.83982
	496	F-C/39.9-8	14						1.39922	-1.62666
	497	F-C/39.9-9	17						1.67936	-2.1009
	498	F-C/39.9-10	18						1.7761	-2.26174
	499	F-C/39.9-11	19						1.59744	-1.96772
	500	F-C/39.9-12	20						1.86659	-1.98928
	501	F-C/39.9-13	22						1.95245	-2.53754
	502	F-C/39.9-14	23						1.80774	-2.6279					shell lenght (mm)						δ¹⁸O (‰)
	503	F-C/39.9-15	24						1.85329	-2.53874
	504	F-C/39.9-16	25						1.77143	-2.91038
	505	F-C/39.9-17	26						1.81417	-2.92663
	506	F-C/39.9-18	27						2.01573	-2.9454
	507	F-C/39.9-19	28						1.95679	-3.38973
	508	F-C/39.9-20	29						2.15182	-3.25968
	509	F-C/39.9-21	30						2.45205	-2.89776
	510	F-C/39.9-22	31						2.49087	-3.41678
	511	F-C/39.9-23	32						2.46643	-3.74303
	512	F-C/39.9-24	33						2.20814	-4.06505
	513	F-C/39.9-25	34						2.26668	-4.30403
	514	F-C/39.9-26	35						2.16349	-4.02473
	515	F-C/39.9-27	36						1.83248	-4.04899
	516	F-C/39.9-28	38						1.83167	-4.01829
FRANCE	517	F-C/43.3-1	1						0.724917	-2.81714
Cluses	518	F-C/43.3-2	2						0.860125	-2.35198
	519	F-C/43.3-3	3						0.906364	-2.65437
	520	F-C/43.3-4	4						1.14991	-1.57487
	521	F-C/43.3-5	5						0.884382	-2.20966
	522	F-C/43.3-6	6						1.09768	-2.74097		δ¹³C (‰)					δ¹⁸O (‰)		δ¹³C (‰)
	523	F-C/43.3-7	7						0.908364	-1.85227
	524	F-C/43.3-8	8						1.14761	-1.7926
	525	F-C/43.3-9	9						0.951979	-2.33173
	526	F-C/43.3-10	10						1.09796	-2.54244
	527	F-C/43.3-11	11						1.05052	-2.53644
	528	F-C/43.3-12	12						0.983132	-2.622
	529	F-C/43.3-13	13						0.911442	-2.88456
	530	F-C/43.3-14	14						0.947443	-2.90795					shell lenght (mm)						δ¹⁸O (‰)
	531	F-C/43.3-15	15						1.08092	-2.57237
	532	F-C/43.3-16	16						0.720742	-2.90332
	533	F-C/43.3-17	17						0.687413	-3.45586
	534	F-C/43.3-18	18						0.521674	-3.10217
	535	F-C/43.3-19	19						0.552572	-3.21704
	536	F-C/43.3-20	20						0.617576	-3.57912
	537	F-C/43.3-21	21						0.596729	-3.40404
	538	F-C/43.3-22	22						0.601747	-3.69895
	539	F-C/43.3-23	23						0.643657	-3.62708
	540	F-C/43.3-24	24						0.793059	-3.65929
	541	F-C/43.3-25	25						0.921033	-3.99337
	542	F-C/43.3-26	26						0.734174	-3.9614
	543	F-C/43.3-27	27						0.751567	-4.26485
	544	F-C/43.3-28	28						0.69653	-4.50714
	545	F-C/43.3-29	29						0.810492	-4.69626
	546	F-C/43.3-30	30						0.921332	-4.48926
	547	F-C/43.3-31	31						1.09025	-4.4558
	548	F-C/43.3-32	32						0.975226	-4.71359
	549	F-C/43.3-33	33						0.60537	-4.56548
	550	F-C/43.3-34	34						0.70967	-4.59351
	551	F-C/43.3-35	35						0.625693	-4.37
	552	F-C/43.3-36	36						1.00066	-4.48755
	553	F-C/43.3-37	37						1.06033	-4.45229
	554	F-C/43.3-38	38						0.930578	-3.4761
	555	F-C/43.3-39	39						0.783062	-4.08923
	556	F-C/43.3-40	40						0.950059	-4.35488
	557	F-C/43.3-41	41						0.872132	-4.17366
	558	F-C/43.3-42	42						0.863028	-3.05684
	559	F-C/43.3-43	43						0.891169	-3.12649
	560	F-C/43.3-44	44						1.033	-3.31497
	561	F-C/43.3-45	45						0.857642	-3.07197
	562	F-C/43.3-46	46						0.951413	-2.52957
	563	F-C/43.3-47	47						1.0668	-2.5236
	564	F-C/43.3-48	48						1.26514	-2.65117
	565	F-C/43.3-49	49						1.32543	-2.76311
	566	F-C/43.3-50	50						0.842359	-2.58747
	567	F-C/43.3-51	51						0.905522	-2.03019
	568	F-C/43.3-52	52						0.874692	-3.15164
	569	F-C/43.3-53	53						0.965128	-2.55446
	570	F-C/43.3-54	54						0.622689	-2.45
	571	F-C/43.3-55	55						0.948977	-2.2962
	572	F-C/43.3-56	56						1.2296	-2.53896
	573	F-C/43.3-57	57						1.11186	-3.02227
	574	F-C/43.3-58	58						0.81761	-3.10817
	575	F-C/43.3-59	59						0.770558	-2.89337
	576	F-C/43.3-60	60						0.959308	-2.86525
FRANCE	577	F/47-1	1						2.06024	-2.00045
Sausset	578	F/47-2	2						1.81446	-1.50216
	579	F/47-3	3						1.49793	-1.94683
	580	F/47-4	4						1.86595	-1.10981
	581	F/47-5	5						1.47283	-1.42896
	582	F/47-6	6						1.25962	-1.61297		δ¹³C (‰)					δ¹⁸O (‰)		δ¹³C (‰)
	583	F/47-7	7						1.9067	-1.66866
	584	F/47-8	8						1.58186	-2.20905
	585	F/47-9	9						1.55169	-1.77061
	586	F/47-10	10						1.28313	-1.77597
	587	F/47-11	11						1.49816	-2.25313
	588	F/47-12	12						1.41117	-1.77301
	589	F/47-13	13						0.808472	-2.17383
	590	F/47-14	14						1.20717	-1.78737					shell lenght (mm)						δ¹⁸O (‰)
	591	F/47-15	15						1.08436	-1.31728
	592	F/47-16	16						1.22185	-1.40406
	593	F/47-17	17						1.08001	-2.13558
	594	F/47-18	18						1.02622	-2.36192
	595	F/47-19	19						0.97062	-2.66046
	596	F/47-20	20						0.695263	-2.95467
	597	F/47-21	21						1.04498	-2.99885
	598	F/47-22	22						1.19968	-2.70124
	599	F/47-23	23						1.49597	-2.81201
	600	F/47-24	24						1.48684	-3.01585
	601	F/47-25	25						0.995207	-3.11467
	602	F/47-26	26						0.684162	-2.32513
	603	F/47-28	28						0.56	-2.64124
	604	F/47-29	29						0.72	-2.45596
	605	F/47-30	30						0.984167	-1.53889
FRANCE	606	F/35.8-1	1						3.14122	-1.21312
Sausset	607	F/35.8-2	2						2.57235	-1.69585
	608	F/35.8-3	3						2.69132	-1.43654
	609	F/35.8-4	4						2.65578	-1.34244
	610	F/35.8-5	5						2.79826	-1.33015
	611	F/35.8-6	6						2.89418	-1.48789		δ¹³C (‰)					δ¹⁸O (‰)		δ¹³C (‰)
	612	F/35.8-7	7						3.0516	-1.56759
	613	F/35.8-8	8						2.72721	-2.24342
	614	F/35.8-9	8.8						3.02458	-2.73896
	615	F/35.8-10	9.3						3.14012	-2.75098
	616	F/35.8-11	9.5						3.05062	-2.77955
	617	F/35.8-12	10						2.89506	-2.77849
	618	F/35.8-13	11						2.89334	-2.78426
	619	F/35.8-14	12						3.02633	-2.85511					shell lenght (mm)						δ¹⁸O (‰)
	620	F/35.8-15	13						2.75	-2.53936
	621	F/35.8-16	14						3.20874	-2.11541
	622	F/35.8-17	15						3.17636	-2.28478
	623	F/35.8-18	16						3.26012	-2.0838
	624	F/35.8-19	16						3.25557	-1.90748
	625	F/35.8-20	16.5						3.02679	-1.95198
	626	F/35.8-21	17						2.69214	-1.92866
	627	F/35.8-22	18						2.32991	-1.89361
	628	F/35.8-23	19						2.46874	-1.61407
	629	F/35.8-24	20						2.59532	-1.30355
	630	F/35.8-25	21						2.46971	-1.35527
	631	F/35.8-26	22						2.45903	-1.42808
	632	F/35.8-27	23						2.48431	-1.37689
	633	F/35.8-28	24						2.61539	-1.49698
	634	F/35.8-29	25						2.75409	-1.54106
	635	F/35.8-30	26						2.37148	-2.01827
	636	F/35.8-31	27						2.06336	-2.76245
	637	F/35.8-32	28						2.27981	-2.63795
FRANCE	638	F/26.3-1	1						2.1183	-3.42237
Sausset	639	F/26.3-2	2						2.02491	-2.76118
	640	F/26.3-3	3						2.13201	-2.71786
	641	F/26.3-4	4						2.17837	-2.94581
	642	F/26.3-5	5						2.17113	-3.3501
	643	F/26.3-6	6						1.89173	-3.33209		δ¹³C (‰)					δ¹⁸O (‰)		δ¹³C (‰)
	644	F/26.3-7	7						1.69331	-3.10042
	645	F/26.3-8	8						2.21082	-3.11455
	646	F/26.3-9	9						2.25992	-2.44902
	647	F/26.3-10	10						2.28513	-2.02154
	648	F/26.3-11	11						2.34668	-2.08346
	649	F/26.3-12	12						2.21247	-1.78985
	650	F/26.3-13	13						2.16829	-1.22084
	651	F/26.3-14	14						1.85317	-1.29062					shell lenght (mm)							δ¹⁸O (‰)
	652	F/26.3-15	15						1.47466	-2.27025
	653	F/26.3-16	16						1.69649	-1.35901
	654	F/26.3-17	17						1.49521	-1.37319
	655	F/26.3-18	18						1.83376	-1.78764
	656	F/26.3-19	19						1.66576	-1.16742
	657	F/26.3-20	20						1.81274	-1.08835
	658	F/26.3-21	21						1.55834	-0.890483
	659	F/26.3-22	22						1.64986	-1.14127
	660	F/26.3-23	23						1.41709	-0.979958
	661	F/26.3-24	24						1.20301	-1.72511
	662	F/26.3-25	25						1.30504	-1.84635
	663	F/26.3-26	26						1.08764	-2.44513
	664	F/26.3-27	27						0.98383	-1.7546
	665	F/26.3-28	28						1.20229	-1.45036
	666	F/26.3-29	29						1.43828	-1.94742
	667	F/26.3-30	30						1.57031	-1.86609
	668	F/26.3-31	31						1.39446	-2.01379
	669	F/26.3-32	32						1.06109	-2.45965
	670	F/26.3-33	33						1.23578	-2.77606
	671	F/26.3-34	34						1.57603	-2.45184
	672	F/26.3-35	35						1.60688	-2.31139
	673	F/26.3-36	36						1.49833	-2.07795
	674	F/26.3-37	37						1.58535	-2.12614
	675	F/26.3-38	38						1.72143	-2.06027
	676	F/26.3-39	39						1.8886	-2.51365
	677	F/26.3-40	40						1.86424	-2.21115
	678	F/26.3-41	41						2.05104	-2.36826
	679	F/26.3-42	42						2.02553	-2.6696
	680	F/26.3-43	43						1.97406	-2.88029
	681	F/26.3-44	44						1.86648	-2.83945
	682	F/26.3-45	45						2.23616	-2.96413
	683	F/26.3-46	46						2.23857	-3.01399
	684	F/26.3-47	47						2.06813	-3.17351
	685	F/26.3-48	48						2.43747	-3.21508
	686	F/26.3-49	49						2.25447	-2.94236
	687	F/26.3-50	50						2.4212	-2.78535
	688	F/26.3-51	51						2.28439	-2.64409
	689	F/26.3-52	52						2.31747	-2.57124
	690	F/26.3-53	53						2.56181	-2.27798
	691	F/26.3-54	54						2.39044	-2.44333
	692	F/26.3-55	55						1.8022	-2.58755
	693	F/26.3-56	56						0.890751	-3.0767
	694	F/26.3-57	57						0.384337	-3.44908
	695	F/26.3-58	58						0.40543	-4.10768
FRANCE	696	F/17.3-1	0.7						2.96289	-2.47349
Sausset	697	F/17.3-2	1.4						2.93001	-2.38018
	698	F/17.3-3	2.1						2.95495	-2.47865
	699	F/17.3-4	2.8						3.06434	-2.38511
	700	F/17.3-5	3.5						2.95983	-2.42504
	701	F/17.3-6	4.2						2.86903	-2.31946		δ¹³C (‰)							δ¹⁸O (‰)	δ¹³C (‰)
	702	F/17.3-7	4.9						2.80846	-2.30277
	703	F/17.3-8	5.6						2.78155	-2.41788
	704	F/17.3-9	6.3						2.75327	-2.33714
	705	F/17.3-10	7						2.69631	-1.90343
	706	F/17.3-11	7.7						2.70556	-1.5527
	707	F/17.3-12	8.4						2.73618	-1.36844
	708	F/17.3-13	9.1						2.79446	-1.33618
	709	F/17.3-14	9.8						2.51762	-1.09288					shell lenght (mm)							δ¹⁸O (‰)
	710	F/17.3-15	10.5						2.9897	-1.28376
	711	F/17.3-16	11.2						3.07465	-1.45861
	712	F/17.3-17	11.9						3.12659	-1.10635
	713	F/17.3-18	12.6						2.87183	-1.3201
	714	F/17.3-19	13.3						3.14645	-1.2094
	715	F/17.3-20	14						3.14501	-1.42717
	716	F/17.3-21	14.7						2.76234	-2.11124
	717	F/17.3-22	15.4						3.12472	-1.4925
	718	F/17.3-23	16.1						3.09451	-1.69525
	719	F/17.3-24	16.8						3.07196	-1.75751
	720	F/17.3-25	17.5						2.05261	-2.86126
	721	F/17.3-26	18.2						2.89732	-1.75696
	722	F/17.3-27	18.9						2.82037	-1.61557
	723	F/17.3-28	19.6						2.76401	-1.57935
	724	F/17.3-29	20.3						2.81724	-1.8015
	725	F/17.3-30	21						2.82401	-1.96975
	726	F/17.3-31	21.7						2.60865	-2.58014
	727	F/17.3-32	22.4						2.49961	-2.6181
	728	F/17.3-33	23.1						2.61706	-2.68035
	729	F/17.3-34	23.8						2.19108	-2.56681
	730	F/17.3-35	24.5						1.87437	-3.56538
	731	F/17.3-36	25.2						1.95015	-2.74863
	732	F/17.3-37	25.9						1.8174	-2.75
	733	F/17.3-38	26.6						2.39388	-2.32049
	734	F/17.3-39	27.3						2.41422	-2.78099
	735	F/17.3-40	28						2.69366	-3.57045
	736	F/17.3-41	28.7						2.05915	-3.00902
	737	F/17.3-42	29.4						2.16172	-3.16386
	738	F/17.3-43	30.1						2.37212	-3.91769
	739	F/17.3-44	31						2.09446	-3.36817
	740	F/17.3-45	32						2.43187	-2.91421
	741	F/17.3-46	33						2.31476	-3.30661
	742	F/17.3-47	34						2.41753	-3.21778
	743	F/17.3-48	35						2.3988	-3.14154
	744	F/17.3-49	36						2.25221	-2.94476
	745	F/17.3-50	37						2.29203	-2.89105
	746	F/17.3-51	38						2.37028	-3.03573
	747	F/17.3-52	39						2.35632	-3.31524
	748	F/17.3-53	40						2.5309	-3.52749
	749	F/17.3-54	41						2.31527	-2.9879
	750	F/17.3-55	42						2.32006	-2.81002
	751	F/17.3-56	43						1.91562	-2.67411
	752	F/17.3-57	44						2.35462	-2.92652
	753	F/17.3-58	45						1.90803	-2.67689
	754	F/17.3-59	46						1.88096	-2.8866
	755	F/17.3-60	47						2.22892	-2.40872
	756	F/17.3-61	48						2.30836	-2.39992
	757	F/17.3-62	49						2.15602	-2.8912
	758	F/17.3-63	50						2.5151	-2.66627
	759	F/17.3-64	51						2.51369	-2.22236
	760	F/17.3-65	52						2.50178	-2.61684
	761	F/17.3-66	53						2.59803	-2.29064
	762	F/17.3-67	54						2.70246	-1.77684
	763	F/17.3-68	55						2.73309	-1.54766
	764	F/17.3-69	56						2.54925	-1.40959
	765	F/17.3-70	57						2.61405	-1.15789
	766	F/17.3-71	58						2.46429	-1.19058
	767	F/17.3-72	59						2.61272	-1.01
	768	F/17.3-73	60						2.61016	-1.14445				0.69697
	769	F/17.3-74	61						2.64053	-1.02
	770	F/17.3-75	62						2.60826	-1.34864
	771	F/17.3-76	63						2.30283	-1.31589
	772	F/17.3-77	64						1.89737	-2.56602
	773	F/17.3-78	65						2.57064	-1.29746
	774	F/17.3-79	66						2.48583	-1.63125
	775	F/17.3-80	67						2.45245	-2.24219
FRANCE	776	F/12.6-1	0.7						1.98409	-3.04636
Sausset	777	F/12.6-2	1.4						1.95579	-3.11908
	778	F/12.6-3	2.1						2.13286	-3.02822
	779	F/12.6-4	2.8						2.0353	-3.2732
	780	F/12.6-5	3.5						1.90434	-3.29092
	781	F/12.6-6	4.2						1.91162	-2.93311		δ¹³C (‰)					δ¹⁸O (‰)		δ¹³C (‰)
	782	F/12.6-7	4.9						2.02123	-3.28625
	783	F/12.6-8	5.6						2.11032	-3.45534
	784	F/12.6-9	6.3						2.14258	-3.60227
	785	F/12.6-10	7						2.13059	-3.52437
	786	F/12.6-11	7.7						2.18512	-3.65591
	787	F/12.6-12	8.4						2.30724	-3.83019
	788	F/12.6-13	9.1						1.82013	-3.61268
	789	F/12.6-14	9.8						1.85455	-3.66836					shell lenght (mm)						δ¹⁸O (‰)
	790	F/12.6-15	10.5						2.2439	-4.15121
	791	F/12.6-16	11.2						1.82463	-3.94027
	792	F/12.6-17	11.9						2.00093	-4.07638
	793	F/12.6-18	12.6						2.35228	-4.27535
	794	F/12.6-19	13.3						2.0843	-4.1852
	795	F/12.6-20	14						2.03342	-4.05798
	796	F/12.6-21	14.7						2.29094	-4.01651
	797	F/12.6-22	15.4						2.31294	-4.07928
	798	F/12.6-23	16.1						2.20566	-4.33418
	799	F/12.6-24	16.8						2.22018	-4.21729
	800	F/12.6-25	17.5						2.30225	-4.13791
	801	F/12.6-26	18.2						2.72908	-4.07961
	802	F/12.6-27	18.9						2.71993	-4.21679
	803	F/12.6-28	19.6						2.65141	-3.78805
	804	F/12.6-29	20.3						2.54451	-3.34022
	805	F/12.6-30	21						2.56638	-3.19775
	806	F/12.6-31	21.7						2.24414	-3.76929
	807	F/12.6-32	22.4						1.54253	-3.25708
	808	F/12.6-33	23.1						1.40516	-3.65148
	809	F/12.6-34	24						1.81032	-3.59803
	810	F/12.6-35	25						2.19361	-2.49095
	811	F/12.6-36	26						2.0203	-2.17934
	812	F/12.6-37	27						2.00751	-1.71255
	813	F/12.6-38	28						2.75228	-2.14335
	814	F/12.6-39	29						2.59326	-2.09844
	815	F/12.6-40	30						2.59248	-2.19345
	816	F/12.6-41	31						2.43863	-2.3604
	817	F/12.6-42	32						2.47821	-2.26963
	818	F/12.6-43	33						2.59216	-2.49527
	819	F/12.6-44	34						2.50893	-2.93619
	820	F/12.6-45	34.8						2.4764	-3.23603
	821	F/12.6-46	35.6						2.39695	-3.14583
	822	F/12.6-47	36.4						2.43632	-3.15714
	823	F/12.6-48	37.2						2.11996	-3.70844
	824	F/12.6-49	38						2.19388	-3.69373
	825	F/12.6-50	38.8						1.85672	-4.18376
	826	F/12.6-51	39.6						1.62656	-3.16775
	827	F/12.6-52	40.4						1.27176	-3.15689
	828	F/12.6-53	41.2						1.76723	-2.64674
	829	F/12.6-54	42						1.75767	-1.60391
	830	F/12.6-55	42.8						1.84709	-2.48195
	831	F/12.6-56	43.6						1.84448	-1.01
	832	F/12.6-57	44.4						1.60311	-1.87148
	833	F/12.6-58	45.2						2.38232	-1.43486
	834	F/12.6-59	46						2.31401	-1.90162
	835	F/12.6-60	47						2.37056	-1.87117
FRANCE	836	F/8.6-1	1						1.63399	-3.49212
Sausset	837	F/8.6-2	1.6						1.70212	-3.59516
	838	F/8.6-3	2.2						1.87268	-3.50281
	839	F/8.6-4	2.8						2.09228	-3.60079
	840	F/8.6-5	3.4						2.14527	-3.55
	841	F/8.6-6	4						1.9499	-3.61416		δ¹³C (‰)					δ¹⁸O (‰)		δ¹³C (‰)
	842	F/8.6-7	4.6						1.8346	-3.77017
	843	F/8.6-8	5.2						1.7736	-3.67401
	844	F/8.6-9	6						1.61881	-3.64497
	845	F/8.6-10	6.8						1.47417	-3.81421
	846	F/8.6-11	7.6						1.26918	-3.88647
	847	F/8.6-12	8.4						1.01277	-4.47116
	848	F/8.6-13	9.2						1.07398	-4.1842
	849	F/8.6-14	10						1.00255	-4.30523					shell lenght (mm)						δ¹⁸O (‰)
	850	F/8.6-15	10.5						1.84247	-3.61941
	851	F/8.6-16	11						1.56963	-3.81546
	852	F/8.6-17	11.5						1.7486	-3.87899
	853	F/8.6-18	12						1.73859	-3.65035
	854	F/8.6-19	12.5						1.77019	-3.75757
	855	F/8.6-20	13						2.01433	-3.60104
	856	F/8.6-21	13.5						2.02152	-3.84232
	857	F/8.6-22	14						2.00351	-3.91491
	858	F/8.6-23	14.5						2.15206	-3.97351
	859	F/8.6-24	15						2.29327	-3.89541
	860	F/8.6-25	15.5						2.14633	-3.84129
	861	F/8.6-26	16						2.21129	-4.09282
	862	F/8.6-27	16.5						2.11182	-3.83568
	863	F/8.6-28	17						2.0509	-3.95212
	864	F/8.6-29	17.5						2.15395	-3.90813
	865	F/8.6-30	18						2.1586	-4.15214
	866	F/8.6-31	18.5						2.09786	-4.16037
	867	F/8.6-32	19						2.00738	-4.11122
	868	F/8.6-33	19.5						1.97299	-4.16744
	869	F/8.6-34	20						2.11308	-4.3969
	870	F/8.6-35	20.5						2.05131	-4.2448
	871	F/8.6-36	21						2.09187	-4.11678
	872	F/8.6-37	21.5						2.18666	-4.07671
	873	F/8.6-38	22						2.28362	-4.05593
	874	F/8.6-39	22.5						2.36606	-4.13237
	875	F/8.6-40	23						2.39513	-4.14311
	876	F/8.6-41	23.5						2.26539	-3.83468
	877	F/8.6-42	24						1.97803	-3.71904
	878	F/8.6-43	24.5						2.27264	-3.39112
	879	F/8.6-44	25						1.66981	-3.58573
	880	F/8.6-45	25.5						2.08298	-3.12356
FRANCE	881	F/2.5B-1	2	399460	1320	1295	17.24	0.724	1.80665	-3.7032	5.44808
Sausset	882	F/2.5B-2	4	397580	1362	1314	10.95	0.521	2.12711	-3.85496	5.64801
	883	F/2.5B-3	8	398240	1420	1310	11.47	0.634	1.94905	-3.94692	5.87877
	884	F/2.5B-4	14	397240	825.1	1226	10.61	0.623	0.66491	-3.41425	3.42449
	885	F/2.5B-5	22	399010	687.7	1128	18.76	0.415	1.52656	-2.53754	2.84157
	886	F/2.5B-6	26	396870	661.5	1083	9.674	0.436	1.59325	-2.36807	2.74805	δ¹³C (‰)					δ¹⁸O (‰)		δ¹³C (‰)
	887	F/2.5B-7	34	397710	555.8	1073	21.33	0.404	1.71297	-1.75906	2.30407
	888	F/2.5B-8	40	397150	668	1177	31.52	0.368	1.92836	-2.4214	2.77309
	889	F/2.5B-9	46	396990	913.5	1228	12.52	0.303	1.90212	-2.91483	3.79378
	890	F/2.5B-10	48	397810	954.9	1260	17.86	0.338	1.80191	-3.09114	3.95754
	891	F/2.5B-11	50	398470	1073	1277	12.24	0.359	1.81844	-3.42511	4.43963
	892	F/2.5B-12	52	388940	1231	1233	11.12	0.472	1.96698	-3.64992	5.21817
	893	F/2.5B-13	56	396890	1076	1250	12.25	0.176	1.58305	-3.5825	4.46977
	894	F/2.5B-14	58	393840	806	1173	12.53	0.49	1.46329	-2.77119	3.3741				shell lenght (mm)		p value	r			δ¹⁸O (‰)
	895	F/2.5B-15	60	397070	628	1035	15.56	1.39	0.935869	-2.29577	2.60757						1.97151e-07	-0.939862
FRANCE	896	F/2.5A-1	1						1.89589	-3.68229
Sausset	897	F/2.5A-2	2						2.18139	-3.4619
	898	F/2.5A-3	3						1.51258	-3.84301
	899	F/2.5A-4	4						1.19988	-3.82112
	900	F/2.5A-5	5						1.09313	-3.75797
	901	F/2.5A-6	6						1.1465	-3.90624		δ¹³C (‰)					δ¹⁸O (‰)		δ¹³C (‰)
	902	F/2.5A-7	7						1.43872	-3.78198
	903	F/2.5A-8	8						1.693	-3.6839
	904	F/2.5A-9	9						2.29666	-3.82104
	905	F/2.5A-10	10						1.80248	-3.89171
	906	F/2.5A-11	11						1.73402	-3.61991
	907	F/2.5A-12	12						1.72889	-3.62428
	908	F/2.5A-13	13						1.78552	-3.61005					shell lenght (mm)						δ¹⁸O (‰)
	909	F/2.5A-14	14						1.81732	-3.79721
	910	F/2.5A-15	15						1.24927	-3.47552
	911	F/2.5A-16	16						1.49177	-3.52548
	912	F/2.5A-17	17						1.57013	-3.52397
	913	F/2.5A-18	18						1.82181	-3.33528
	914	F/2.5A-19	19						1.55005	-3.73844
	915	F/2.5A-20	20						1.60402	-3.41334
	916	F/2.5A-21	21						1.58172	-3.23341
	917	F/2.5A-22	22						1.57637	-3.13967
	918	F/2.5A-23	23						1.5511	-3.1738
	919	F/2.5A-24	24						1.63696	-2.92429
	920	F/2.5A-25	25						1.59389	-2.86789
	921	F/2.5A-26	26						1.51367	-2.7246
	922	F/2.5A-27	27						1.48002	-2.69728
	923	F/2.5A-28	28						1.55169	-2.47578
	924	F/2.5A-29	29						1.45529	-2.62327
	925	F/2.5A-30	30						1.42303	-2.24157
	926	F/2.5A-31	31						0.242954	-3.44838
	927	F/2.5A-32	32						1.35375	-2.93667
	928	F/2.5A-33	33						0.931194	-2.18361
	929	F/2.5A-34	34						1.0493	-1.90406
	930	F/2.5A-35	35						1.18723	-1.86859
	931	F/2.5A-36	36						1.23365	-1.47307
	932	F/2.5A-37	37						1.3669	-1.40662
	933	F/2.5A-38	38						1.11862	-1.56008
	934	F/2.5A-39	39						1.21652	-1.13803
	935	F/2.5A-40	40						1.20151	-1.57273
	936	F/2.5A-41	41						1.32813	-1.85903
	937	F/2.5A-42	42						1.27837	-2.07067
	938	F/2.5A-43	43						1.33353	-1.69562
	939	F/2.5A-44	44						1.67916	-2.24292
	940	F/2.5A-45	45						1.42764	-1.55614
	941	F/2.5A-46	46						1.67683	-1.62886
	942	F/2.5A-47	47						1.64264	-1.48245
	943	F/2.5A-48	48						1.7	-1.73191
	944	F/2.5A-49	49						1.70801	-2.01944
	945	F/2.5A-50	50						1.59349	-2.59744
	946	F/2.5A-51	51						1.6834	-2.70639
	947	F/2.5A-52	52						1.68343	-2.56488
	948	F/2.5A-53	53						1.69935	-2.74298
	949	F/2.5A-54	54						1.53137	-2.97838
	950	F/2.5A-55	55						1.0364	-3.17399
	951	F/2.5A-56	56						0.787758	-3.33988
	952	F/2.5A-57	57						1.11824	-3.00131
	953	F/2.5A-58	58						1.04209	-3.09853
	954	F/2.5A-59	59						1.50636	-3.07917
	955	F/2.5A-60	60						1.51016	-3.08188

## Sheet: SSTs
			δ18OSW	-1	-0.5
	Myr				δ18O			SST (uncorrected)		palaeolatitude	δ18O offset (Poulsen et al.)	δ18OSW		SST adjusted to salinity		SST deviation
87Sr/86Sr	GTS2012	locality	sample	min	mean	max	max	mean	min	van Hinsbergen	latitudinal effect	corrected	max	mean	min
0.707358	123.4	Miravete, Spain	S/LA	-3.99605	-2.84708	-1.69899	29.5706	24.0904	18.9573	26	0.41	-0.59	31.6092	26.0066	20.7511	1.91615
0.707342	123.8		S/EA	-3.64585	-2.69614	-1.73478	27.8639	23.396	19.1122	26	0.41	-0.59	29.8652	25.2961	20.9098	1.90006
0.7074	124.9	Kanfanar, Croatia	C/R11	-3.77076	-2.60058	-1.44195	28.469	22.9594	17.8551	23	0.45	-0.55	30.6825	25.036	19.7961	2.07659
0.707413	125.3		C/R5	-4.36891	-3.40472	-2.44052	31.4227	26.7073	22.2335	23	0.45	-0.55	33.7062	28.8779	24.2914	2.17068
0.707382	125.5	Ericeira, Portugal	P/87.7	-4.43508	-3.42987	-2.42466	31.7552	26.8272	22.1619	30	0.25	-0.75	33.0216	28.0283	23.2977	1.20107
0.70739	126.15	Sausset, France	F/62.3	-1.81	-0.3	1.21	19.4387	13.1657	7.48553	29	0.33	-0.67	20.8885	14.486	8.67627	1.3203
0.707403	126.2		F/59.6	-2.22	-0.84	0.53	21.2443	15.3409	9.97012	29	0.33	-0.67	22.7293	16.7076	11.2192	1.36663
0.707467	127.6	Cluses, France	F-C/43.3	-4.71359	-3.14423	-1.57487	33.1671	25.4748	18.4229	32	0.09	-0.91	33.6276	25.8986	18.81	0.423828
0.707457	127.7		F-C/39.9	-4.30403	-2.96534	-1.62666	31.0978	24.6387	18.6454	32	0.09	-0.91	31.5488	25.0583	19.0337	0.419642
0.707472	128.1	Sausset, France	F/47	-3.11467	-2.11224	-1.10981	25.3361	20.7655	16.4562	29	0.33	-0.67	26.8979	22.2413	17.8459	1.47579
0.707482	128.35		F/35.8	-2.86	-2.08	-1.3	24.1501	20.6228	17.2537	29	0.33	-0.67	25.6901	22.0959	18.6598	1.47302
0.707476	128.6		F/26.3	-3.35	-2.12	-0.89	26.4469	20.7999	15.5462	29	0.33	-0.67	28.0289	22.2763	16.9171	1.47645
0.707477	128.8		F/17.3	-3.36817	-2.14586	-0.923554	26.5333	20.9146	15.6843	29	0.33	-0.67	28.1168	22.3932	17.0581	1.47867
	128.85		F/12.6	-4.33418	-3.21631	-2.09844	31.2487	25.8141	20.7044	29	0.33	-0.67	32.9151	27.3846	22.179	1.57052
	129		F/8.6	-4.4	-3.76	-3.12	31.5788	28.4167	25.3611	29	0.33	-0.67	33.2509	30.0339	26.9233	1.61717
0.707473	129.1		F/2.5	-3.91	-2.52	-1.14	29.1483	22.5932	16.5821	29	0.33	-0.67	30.7783	24.1039	17.9745	1.51077
												123.4	-3.99605	29.5706	31.6092	SST max
												123.4	-1.69899	18.9573	20.7511	SST min
												123.8	-3.64585	27.8639	29.8652	SST max
												123.8	-1.73478	19.1122	20.9098	SST min			9.05556
												124.9	-3.77076	28.469	30.6825	SST max			6.88889
												124.9	-1.44195	17.8551	19.7961	SST min
												125.3	-4.36891	31.4227	33.7062	SST max
												125.3	-2.44052	22.2335	24.2914	SST min
												125.5	-4.43508	31.7552	33.0216	SST max
												125.5	-2.42466	22.1619	23.2977	SST min
												126.15	-1.81	19.4387	20.8885	SST max
												126.15	1.21	7.48553	8.67627	SST min
												126.2	-2.22	21.2443	22.7293	SST max
												126.2	0.53	9.97012	11.2192	SST min
												127.6	-4.71359	33.1671	33.6276	SST max
												127.6	-1.57487	18.4229	18.81	SST min
												127.7	-4.30403	31.0978	31.5488	SST max
												127.7	-1.62666	18.6454	19.0337	SST min
												128.1	-3.11467	25.3361	26.8979	SST max
												128.1	-1.10981	16.4562	17.8459	SST min
												128.35	-2.86	24.1501	25.6901	SST max
												128.35	-1.3	17.2537	18.6598	SST min
												128.6	-3.35	26.4469	28.0289	SST max
												128.6	-0.89	15.5462	16.9171	SST min
												128.8	-3.36817	26.5333	28.1168	SST max
												128.8	-0.923554	15.6843	17.0581	SST min
												128.85	-4.33418	31.2487	32.9151	SST max
												128.85	-2.09844	20.7044	22.179	SST min
												129	-4.4	31.5788	33.2509	SST max
												129	-3.12	25.3611	26.9233	SST min
												129.1	-3.91	29.1483	30.7783	SST max
												129.1	-1.14	16.5821	17.9745	SST min
